# Supplementary material for: Whole genome identification of Mycobacterium tuberculosis vaccine candidates by comprehensive data mining and bioinformatic analyses
Source: BMC Med Genomics. 2008 May 28;1:18. doi: 10.1186/1755-8794-1-18 (PMC2442614; doi:10.1186/1755-8794-1-18)
Supplement: Additional file 1 — List of 189 selected antigens. (a) In bold and underlined: top-ranking antigens included in the list of 45 candidate genes. (b) The Gene name and annotation are based on the data deposited at the NCBI [GenBank: AL123456]. In square brackets: updated gene name, annotation, and functional category, resulting from the analyses conducted in this study. (c) The functional categories are as provided by Cole and his coworkers [26], and the assignment of a functional category to each ORF product is according to the Tuberculist database [47], unless an updated category is assigned (in square brackets), according to the re-annotation performed in this study (see (b)). (d) The classes/phases of Mtb infection assigned to each selected ORF (see "Methods"). [file 1755-8794-1-18-S1.xls]

## Sheet: Sheet1
Rv# (a)	Gene (b)	Length (aa)	Annotation(b)	Functional category(b,c)	Class/ phase(d)
Rv0079		273	hypothetical protein	Conserved hypothetical proteins	Reactivation DosR
Rv0101	nrp	2512	probable peptide synthase (nrp)	Lipid metabolism	Reactivation
Rv0125	pepA	355	probable serine protease pepA (MTB32A) [DegQ]	Intermediary metabolism and respiration	Classical
Rv0170	mce1B	346	MCE-family protein mce1B [Ttg2C, periplasmic component ABC transporter]	Virulence, detoxification, adaptation	Others
Rv0198c		663	possible zinc metalloprotease [PepO, Predicted metalloendopeptidase]	Intermediary metabolism and respiration	Others
Rv0211	pckA	606	phosphoenolpyruvate carboxykinase pckA (GTP)	Intermediary metabolism and respiration	Others
Rv0227c		421	probable conserved membrane protein	Cell-wall and cell processes	Others
Rv0243	fadA2	440	acetyl-coA acetyltransferase [beta keto-thiolase]	Lipid metabolism	Reactivation
Rv0251c	hsp [acr2]	159	heat-shock protein hsp (heat-stress induced ribosome-binding protein A)	Virulence, detoxification, adaptation	Reactivation
Rv0282		631	hypothetical protein [AAA ATPase]	Conserved hypothetical proteins [Intermediary metabolism and respiration]	Others
Rv0283		538	possible conserved membrane protein [ATP/GTP-binding protein]	Cell wall and cell processes [Intermediary metabolism and respiration]	Others
Rv0284	[ftsk]	1330	possible conserved membrane protein [chromosome partit. ATPase]	Cell wall and cell processes [Intermediary metabolism and respiration]	Others
Rv0285	PE5	102	PE family protein (PE5)	PE and PPE proteins	Others
Rv0286	PPE4	513	PPE family protein (PPE4)	PE and PPE proteins	Reactivation
Rv0287	esxG	97	ESAT-6-like protein esxG (conserved hypothetical protein TB9.8)	Cell-wall and cell processes	Reactivation
Rv0288	esxH (TB10.4)	96	Low Mw protein antigen 7 esxH (10 kDa antigen) CFP-7, TB10.4)	Cell-wall and cell processes	Classical
Rv0289		295	hypothetical protein [transporter]	Conserved hypotheticals [Cell-wall and cell processes]	Others
Rv0290		472	probable conserved trans-membrane protein (mgcP3) [transporter]	Cell-wall and cell processes	Reactivation
Rv0292		331	probable conserved trans-membrane protein	Cell-wall and cell processes	Others
Rv0350	dnaK	625	molecular chaperone DnaK	Virulence, detoxification, adaptation	Others
Rv0351	grpE	235	probable grpE protein (HSP-70 cofactor)	Virulence, detoxification, adaptation	Others
Rv0383c		284	possible conserved secreted protein	Cell-wall and cell processes	Others
Rv0384c	clpB	848	probable endopeptidase ATP binding protein ClpB (chain B) heat-shock protein F84.1	Virulence, detoxification, adaptation	Others
Rv0450c	mmpl4	967	probable conserved trans-membrane mmpL4 [drug exporting]	Cell-wall and cell processes	Reactivation
Rv0467	icl [aceA]	428	isocitrate lyase(icl)	Intermediary metabolism and respiration	Classical
Rv0468	fadB2	268	3-hydroxybutyryl-CoA dehydrogenase	Lipid metabolism	Others
Rv0503c	cmaA2	302	cyclopropane-fatty-acyl-phospholipid-synthase 2 (cyclopropane mycolic acid synthase 2, CMAA2)	Lipid metabolism	Others
Rv0569		88	hypothetical protein	Conserved hypothetical proteins	Reactivation DosR
Rv0572c		113	hypothetical protein	Conserved hypothetical proteins	DosR
Rv0574c	[pgsA]	380	hypothetical protein [pgsA poly-gamma-glutamyl biosynthesis]	Conserved hypothetical proteins [Intermediary metabolism and respiration]	DosR
Rv0588	yrbE2B	295	conserved hypothetical integral membrane protein YrbE2B [putative Ttg2B, ABC-type transport system involved in resistance to organic solvents, permease component ]	Virulence, detoxification, adaptation	Others
Rv0628c		383	hypothetical protein	Conserved hypothetical proteins	Others
Rv0685	Tuf	396	elongation factor Tu, tuf [iron-regulated]	Information pathways	Others
Rv0754	PE_PGRS11	584	PE-PGRS family protein(PE_PGRS11) [phosphoglycerate mutase]	PE and PPE proteins	Others
Rv0798c	cfp29	265	29 kDa antigen CFP-29 [linocin M-18 bacteriocin]	Virulence, detoxification, adaptation	Others
Rv0824c	desA1	389	probable acyl[-acyl-carrier-desaturase desA1]	Lipid metabolism	Others
Rv0847	lpqS	130	probable lipoprotein LPQS	Cell-wall and cell processes	Others
Rv0867c	rpfA	407	possible conserved trans-membrane protein [transglycosylase, rpfA]	Cell-wall and cell processes	Reactivation Resuscitation
Rv0885		340	hypothetical protein	Conserved hypothetical proteins	Others
Rv1006		567	hypothetical protein	Conserved hypothetical proteins	Others
Rv1009	RpfB	362	possible resuscitation-promoting factor rpfB [transglycosylase, C5 adhesion domain]	Cell-wall and cell processes	Reactivation Resuscitation
Rv1057		393	hypothetical protein	Conserved hypothetical proteins	Others
Rv1094	desA2	271	possible acyl-[acyl-carrierprotein] desaturase (DESA2)	Lipid metabolism	Others
Rv1124	ephC	316	probable epoxide hydrolase EPHC (epoxide hydratase)	Virulence, detoxification, adaptation	Others
Rv1130	[prpD]	526	hypothetical protein [2 methyl-citrate dehydratase]	Conserved hypothetical proteins [Intermediary metabolism and respiration]	Others
Rv1131	gltA1	393	citrate synthase (gltA1)	Intermediary metabolism and respiration	Others
Rv1169c	PE11	100	PE family protein(PE11) [triacyl glycerole lipase]	PE and PPE proteins	Others
Rv1174c	[sak5]	110	Low Me T-cell antigen TB8.4 [secretion antigen SA5K]	Cell-wall and cell processes	Reactivation
Rv1182	papA3	472	probable conserved polyketide synthase associated protein PAPA3	Lipid metabolism	Others
Rv1186c		538	hypothetical protein [regulator of polyketide synthase expression]	Conserved hypothetical proteins [Lipid metabolism]	Others
Rv1187	rocA	543	probable proline-5-carboxylate dehydrogenase rocA	Intermediary metabolism and respiration	Reactivation
Rv1188		329	probable proline dehydrogenase	Intermediary metabolism and respiration	Others
Rv1196	PPE18 (mtb39a)	391	PPE family protein [MTB39a]	PE and PPE proteins	Classical Reactivation
Rv1221	sigE	257	RNA polymerase sigma-70 factor (SigE)	Information pathways	Others
Rv1347c		210	hypothetical protein [GCN5-related N-acetyltransferase fold]	Conserved hypothetical proteins	Others
Rv1348	[IrtA]	859	probable drugs transport trans-membrane ATP-binding protein ABC transporter [MdlA/MsbA essential ABC transporter, siderophore interaction protein]	Cell-wall and cell processes	Reactivation
Rv1349	[irtB]	579	possible drug-transport trans-membrane ATP-binding protein ABC-transporter [ATM1 ABC siderophore-iron transporter]	Cell-wall and cell processes	Others
Rv1411c	lprG	236	possible conserved lipoprotein lprG	Cell-wall and cell processes	Others
Rv1436	gap	339	glyceraldehyde-3-phosphate dehydrogenase (gap)	Intermediary metabolism and respiration	Others
Rv1461	[sufB]	846	hypothetical protein [sufB, cytosine desulfurase activator]	Conserved hypothetical proteins [Intermediary metabolism and respiration]	Others
Rv1462	[sufD]	397	hypothetical protein [sufD, cytosine desulfurase activator]	Conserved hypothetical proteins [Intermediary metabolism and respiration]	Others
Rv1464	csd [sufS]	417	possible cysteine desulfurase csd [SufS]	Intermediary metabolism and respiration	Others
Rv1465	[nifU]	162	possible nitrogen fixation related protein [IscU]	Insertion seqs and phages [Intermediary metabolism and respiration]	Reactivation
Rv1466		115	hypothetical protein [PaaD, Predicted metal-sulfur cluster biosynthetic enzyme]	Conserved hypothetical proteins [Intermediary metabolism and respiration]	Others
Rv1477	ripA	427	hypothetical invasion protein [Nlp_p60 cell-wall hydrolase]	Virulence, detoxification, adaptation	Others
Rv1478		241	hypothetical invasion protein [Nlp_p60 cell-wall hydrolase]	Virulence, detoxification, adaptation	Others
Rv1594	nadA	349	quinolinate synthetase(nadA)	Intermediary metabolism and respiration	Others
Rv1636	TB15.3	146	iron-regulated conserved hypothetical protein TB15.3 [USP]	Conserved hypothetical proteins [Virulence, detoxification, adaptation]	Reactivation
Rv1733c		210	probable conserved trans-membrane protein	Cell-wall and cell processes	DosR
Rv1734c		80	hypothetical protein [dihydrolysine acetyl-transferase]	Conserved hypothetical proteins [Intermediary metabolism and respiration]	Reactivation DosR
Rv1735c		165	hypothetical membrane protein	Cell-wall and cell processes	Reactivation DosR
Rv1736c	narX	652	probable nitrate reductase narX	Intermediary metabolism and respiration	Reactivation DosR
Rv1737c	narK2	395	possible nitrate/nitrite transporter narK2	Cell-wall and cell processes	Reactivation DosR
Rv1738		94	hypothetical protein	Conserved hypothetical proteins	Reactivation DosR
Rv1793	esxN	94	putative ESAT-6-like protein ESXN (ESAT-6-like protein 5)	Cell-wall and cell processes	Others
Rv1812c	[ndH]	400	possible dehydrogenase [Ndh, NADH dehydrogenase, FAD-containing subunit ]	Intermediary metabolism and respiration	DosR
Rv1813c		143	hypothetical protein	Conserved hypothetical proteins	DosR
Rv1876	bfrA	159	probable bacterioferritin bfrA	Intermediary metabolism and respiration	Others
Rv1884c	rpfC	176	probable resuscitation-promoting factor rpfC [transglycosylase]	Cell-wall and cell processes	Resuscitation
Rv1886c	fbpB (Ag85B)	325	secreted antigen 85-B FBPB (85-B) (mycolyl-transferase 85B)	Lipid metabolism	Classical
Rv1908c	katG	740	catalase-peroxidase-peroxinitritase-T katG	Virulence, detoxification, adaptation	Others
Rv1926c	mpt63	159	immunogenic protein MPT63 (16 kDA immunoprotective extracellular antigen)	Cell-wall and cell processes	Classical
Rv1980c	mpb64	228	immunogenic protein MPT64	Cell-wall and cell processes	Classical
Rv1986		199	probable conserved integral membrane protein [lysine efflux permease]	Cell-wall and cell processes	Others
Rv1996		317	hypothetical protein [USP]	Conserved hypothetical proteins [Virulence, detoxification, adaptation]	Reactivation DosR
Rv1997	ctpF	905	probable metal cation transporter P-type ATPase ctpF	Cell-wall and cell processes	DosR
Rv1998c		258	hypothetical protein	Conserved hypothetical proteins	DosR
Rv2004c		498	hypothetical protein [predicted kinase]	Conserved hypothetical proteins	DosR
Rv2005c		295	hypothetical protein [USP-like]	Conserved hypothetical proteins [Virulence, detoxification, adaptation]	DosR
Rv2006	otsB1	1327	probable trehalose-6-phosphate phosphatase OSTB1	Virulence, detoxification, adaptation	DosR
Rv2007c	fdxA	114	probable ferredoxin fdxA	Intermediary metabolism and respiration	Reactivation DosR
Rv2008c		441	hypothetical protein [predicted ATPase]	Conserved hypothetical proteins	Others
Rv2011c		143	hypothetical protein [putative transcription regulator]	Conserved hypothetical proteins	Reactivation
Rv2028c		279	hypothetical protein [USP]	Conserved hypothetical proteins [Virulence, detoxification, adaptation]	Reactivation DosR
Rv2029c	pfkB	339	possible phosphofructokinase (pfkB)	Intermediary metabolism and respiration	DosR
Rv2030c		681	hypothetical protein [putative esterase/transferase]	Conserved hypothetical proteins	DosR
Rv2031c	acr (a-crystallin)	144	heat-shock protein HspX (alpha-crystallin homolog) 14kDa antigen Hsp16.3	Virulence, detoxification, adaptation	Reactivation DosR
Rv2032	acg	331	conserved hypothetical protein Acg [nitroreductase]	Conserved hypothetical proteins [Intermediary metabolism and respiration]	DosR
Rv2110c	prcB	291	proteosome (beta subunit) PrcB [HslV protease]	Intermediary metabolism and respiration	Reactivation
Rv2123	PPE37	473	PPE family protein (PPE37)	PE and PPE proteins	Others
Rv2140c	TB18.6 [pepB]	176	hypothetical protein (TB18.6) [PEBP, bacterial/archael PhosphatidylEthanolamine-Binding Protein]	Conserved hypothetical proteins [Intermediary metabolism and respiration]	Others
Rv2182c	[pslC]	247	1-acylglycerol-3-phosphate O-acyltransferase	Conserved hypothetical proteins [Lipid metabolism]	Others
Rv2224c	[caeA]	520	probable exported protease [cae, carboxylase A] [TAP-like protein]	Cell-wall and cell processes	Others
Rv2244	acpM	115	acyl-carrier protein (acpM)	Lipid metabolism	Others
Rv2245	kasA	416	3-oxoacyl-(acyl carrier protein) synthase (kasA)	Lipid metabolism	Others
Rv2246	kasB	438	3-oxoacyl-(acyl carrier protein) synthase(kasB)	Lipid metabolism	Others
Rv2251	[glcD]	475	possible flavoprotein [GlcD, FAD/FMN-containing dehydrogenases ]	Intermediary metabolism and respiration	Others
Rv2377c	mbtH	71	putative conserved protein MBTH	Lipid metabolism	Others
Rv2378c	mbtG	431	Lysine-N-oxygenase MBTG [IucD]	Lipid metabolism	Others
Rv2380c	mbtE	1682	Peptide synthase MBTE [EntF]	Lipid metabolism	Others
Rv2381c	mbtD	1004	polyketide synthase MBTD [acyl-transferase, KR domain]	Lipid metabolism	Others
Rv2382c	mbtC	444	polyketide synthase MBTC	Lipid metabolism	Others
Rv2383c	mbtB	1414	phenyloxazoline synthase (MBTB) [EntF, GrsT]	Lipid metabolism	Others
Rv2386c	mbtI	450	anthranilate synthase component I (MBTA) [Salicylate synthase]	Lipid metabolism	Others
Rv2389c	rpfD	154	probable resuscitation-promoting factor rpfD [transglycosylase]	Cell-wall and cell processes	Resuscitation
Rv2428	ahpC	195	alkyl hydroxyperoxide reductase C protein ahpC	Virulence, detoxification, adaptation	Others
Rv2429	ahpD	177	alkyl hydroxyperoxide reductase D protein ahpD	Virulence, detoxification, adaptation	Others
Rv2430c	PPE41	194	PPE family protein (PPE41)	PE and PPE proteins	Reactivation
Rv2450c	rpfE	172	probable resuscitation-promoting factor rpfE [transglycosylase]	Cell-wall and cell processes	Resuscitation
Rv2457c	clpX	426	ATP-dependent protease ATP-binding subunit (ClpX)	Intermediary metabolism and respiration	Reactivation
Rv2466c		207	hypothetical protein [putative DsbA_FrnE] [thiol oxidoreductase, polyketide biosynthesis]	Conserved hypothetical proteins [Intermediary metabolism and respiration]	Others
Rv2510c		533	hypothetical protein [ATP binding domain]	Conserved hypothetical proteins	Others
Rv2515c		415	hypothetical protein [putative zinc peptidase]	Conserved hypothetical proteins	Others
Rv2516c		250	hypothetical protein	Conserved hypothetical proteins	Others
Rv2557		224	hypothetical protein	Conserved hypothetical proteins	Reactivation
Rv2590	fadD9	1168	probable fatty-acid coA ligase fadD9	Lipid metabolism	Others
Rv2620c		141	probable conserved trans-membrane protein	Cell-wall and cell processes	Reactivation
Rv2621c		224	possible transcriptional regulatory protein	Regulatory proteins	Others
Rv2622		273	possible methyltransferase (methylase)	Intermediary metabolism and respiration	Others
Rv2623	TB31.7	297	hypothetical protein TB31.7 [universal stress protein]	Conserved hypothetical proteins [Virulence, detoxification, adaptation]	Reactivation DosR
Rv2625c		393	probable conserved trans-membrane alanine-rich and leucine-rich protein [zinc-protease M-50 CBS domain]	Cell-wall and cell processes [Intermediary metabolism and respiration]	DosR
Rv2626c		143	hypothetical protein [CBS pair - binding/regulation, euk]	Conserved hypothetical proteins [Regulatory protein]	Reactivation DosR
Rv2627c		413	hypothetical protein	Conserved hypothetical proteins	Reactivation DosR
Rv2628		120	hypothetical protein	Conserved hypothetical proteins	DosR
Rv2629		374	hypothetical protein [peptide chain release factor erF1]	Conserved hypothetical proteins [Intermediary metabolism and respiration]	Reactivation DosR
Rv2657c		86	probable phiRv2 prophage protein [MerR regulatory protein]	Insertion sequences and phages	Others
Rv2659c		375	probable phiRv2 prophage integrase	Insertion sequences and phages	Reactivation
Rv2660		75	hypothetical protein	Conserved hypothetical proteins	Others
Rv2710	sigB	323	RNA polymerase sigma factor (SigB)	Information pathways	Others
Rv2744c	35kd-Ag [pspA]	270	conserved 35 kDa Alanine-rich protein [ phage-shock protein IM30]	Conserved hypothetical proteins [Regulatory proteins]	Others
Rv2780	ald	371	secreted L-alanine dehydrogenase ald (40kDa antigen, TB43)	Intermediary metabolism and respiration	Others
Rv2833c	ugpB	436	probable Sn-glycerol-3-phosphate-binding lipoprotein UGPB	Cell-wall and cell processes	Others
Rv2856	nicT	372	possible nickel-transport integral membrane protein nicT	Cell-wall and cell processes	Others
Rv2869c		404	probable conserved trans-membrane protein [putative pdz membrane associated zinc-metalloprotease]	Cell-wall and cell processes [Intermediary metabolism and respiration]	Others
Rv2875	mpt70	193	major secreted immunogenic protein MPT70	Cell-wall and cell processes	Classical
Rv2930	fadD26	626	Fatty-acid-coA ligas FadD26	Lipid metabolism	Others
Rv2986c	hupB	214	probable DNA-binding protein HU homolog HupB(histone-like protein, 21kDa laminin-2 binding protein)	Information pathways	Reactivation
Rv2999	lppY	321	probable conserved lipoprotein LPPY	Cell-wall and cell processes	Others
Rv3126c		104	hypothetical protein	Conserved hypothetical proteins	Reactivation DosR
Rv3127		344	hypothetical protein [possible nitroreductase]	Conserved hypothetical proteins [Intermediary metabolism and respiration]	DosR
Rv3129		110	hypothetical protein	Conserved hypothetical proteins	DosR
Rv3130c	[tgs1]	463	hypothetical protein [diacylglycerol acyltransferase]	Conserved hypothetical proteins [Lipid metabolism]	Reactivation DosR
Rv3131	[nfnB]	332	hypothetical protein [possible nitroreductase NfnB]	Conserved hypothetical proteins [Intermediary metabolism and respiration]	DosR
Rv3132c	devs	578	Two-component sensor histidine kinase DevS	Regulatory proteins	Reactivation DosR
Rv3133c	devR	217	two-component transcription regulatory protein DevR	Regulatory proteins	DosR
Rv3134c		268	hypothetical protein [USP]	Conserved hypothetical proteins [Virulence, detoxification, adaptation]	Reactivation DosR
Rv3139	fadE24	468	probable acyl-coA dehydrogenase FadE24	Lipid metabolism	Others
Rv3140	fadE23	401	probable acyl-coA dehydrogenase FadE23	Lipid metabolism	Others
Rv3173c		200	probable transcriptional regulatory protein (TetR/acRR family)	Regulatory proteins	Others
Rv3229c	[desA3]	427	possible linoleoyl-coA desaturase (delta-(6)-desaturase)	Lipid metabolism	Others
Rv3250c	rubB	495	probable rubredoxin rubB	Intermediary metabolism and respiration	Reactivation
Rv3251c	rubA	55	probable rubredoxin rubA	Intermediary metabolism and respiration	Others
Rv3283	sseA	297	probable thiosulfate sulfurtransferase SSEA (rhodanase)	Intermediary metabolism and respiration	Others
Rv3290c	lat	449	L-lysine epsilon aminotransferase	Intermediary metabolism and respiration	Reactivation
Rv3347c	PPE55	3157	PPE family protein (PE55) [ 8 copies pentapeptide repeats]	PE and PPE proteins	Reactivation
Rv3372	ostB2	391	possible trehalos-6-phosphate phosphatase (OSTB2)	Virulence, detoxification, adaptation	Others
Rv3515c	fadD19	548	AMP-dependent Fatty-acid-coA ligas FadD19	Lipid metabolism	Others
Rv3516	echA19	263	enoyl-coA hydratase/isomerase (echA19)	Lipid metabolism	Others
Rv3546	fadA5	391	acetyl-coA acetyltransferase(FadA5)	Lipid metabolism	Others
Rv3570c	[ncnH]	394	possible oxidoreductase [NcnH, Naphthocyclinone hydroxylase]	Intermediary metabolism and respiration	Others
Rv3593	lpqF [penP]	452	probable conserved lipoprotein LPQF [PenP, Beta-lactamase class A]	Cell-wall and cell processes	Reactivation
Rv3597c	lsr2	112	probable iron-regulated LSR2 protein precursor	Conserved hypothetical proteins [Regulatory proteins]	Others
Rv3616c	[espB]	392	conserved hypothetical alanine-rich and glycine-rich protein [ESAT secretion system component]	Conserved hypothetical proteins [Cell-wall and cell processes]	Others
Rv3619c	esxV	94	putative ESAT-6-like protein ESXV (ESAT-6-like protein 1)	Cell-wall and cell processes	Classical Reactivation
Rv3660c		350	hypothetical protein	Virulence, detoxification, adaptation	Others
Rv3763	lpqH	159	19 kDa lipoprotein antigen precursor LPQH	Cell-wall and cell processes	Others
Rv3804c	fbpA (Ag85A)	338	secreted antigen 85-A FBPA (85-A) (mycolyl-transferase 85A)	Lipid metabolism	Classical
Rv3812	PE_PGRS62	504	PE-PGRS family protein (PE_PGRS62)	PE and PPE proteins	Others
Rv3833		263	transcription regulatory protein (probable araC family)	Regulatory proteins	Others
Rv3839		258	hypothetical protein	Conserved hypothetical proteins	Others
Rv3840		137	probable transcriptional regulatory protein [cell-envelope related transcription attenuator]	Regulatory proteins	Others
Rv3841	bfrB	181	possible bacterioferritin bfrB	Intermediary metabolism and respiration	Others
Rv3871	[Ftsk]	591	hypothetical protein [FtsK_SPOIIIE, ATPase]	Conserved hypothetical proteins [Intermediary metabolism and respiration]	Reactivation
Rv3873	PPE68	368	PPE family protein [PPE68,RD1 T/B immunogen]	PE and PPE proteins	Others
Rv3874	esxB	100	10 kDa culture filtrate antigen ESXB (LHP, CFP-10)	Cell-wall and cell processes	Others
Rv3875	esxA	95	6kDA early secretory antigenic target ESXA (ESAT-6)	Cell-wall and cell processes	Classical Reactivation
Rv3876	[Ftsk]	666	conserved hypothetical proline and alanine-rich protein [chromosome partitioning ATPase]	Conserved hypothetical proteins [Intermediary metabolism and respiration]	Others
Rv3878		280	conserved hypothetical alanine-rich protein	Conserved hypothetical proteins	Others
Rv3879c		729	hypothetical alanine and proline-rich protein	Conserved hypothetical proteins	Others
