# Supplementary material for: Whole genome identification of Mycobacterium tuberculosis vaccine candidates by comprehensive data mining and bioinformatic analyses
Source: BMC Med Genomics. 2008 May 28;1:18. doi: 10.1186/1755-8794-1-18 (PMC2442614; doi:10.1186/1755-8794-1-18)
Supplement: Additional file 2 — Raw data of the 189 selected antigens. The data (a '+' sign or an experimental value) extracted from global and particular analyses are provided, for each category and references therein (see Table 1). In addition, the qualitative and quantitative scores for each antigen in each of the categories are given. [file 1755-8794-1-18-S2.xls]

## Sheet: Sheet1
No.	gi	Size	NCBI annotation (remarks)	Domains	macrophages											MprAB			hypoxia					reactivation				dormancy				lungs									acr- coregulated			secreted			Immunogenicity
					Qualitative	Monahan (2001)	Fisher (2002)	Schnappinger (2003)	Sassetti (2003)	Talaat (2004)	Rengarajan (2005)	Stewart (2005)	Cappelli (2006)	Rosas-Magallanes (2007)	Quantitative	Qualitative	He (2006)	Quantitative	Qualitative	Sherman (2001)	Schnappinger (2003)	Voskuil (2003)	Quantitative	Qualitative	Tufariello (2006)	Talaat (2007)	Quantitative	Qualitative	Voskuil (2003, 2004)	Starck (2004)	Quantitative	Qualitative	Fenhalls (2002)	Shi (2003, 2004)	Lamichhane (2005)	Dubnau (2005)	Tufariello (2006)	Rachman (2006)	Jain (2007)	Quantitative	Qualitative	Florczyk (2003)	Quantitative	Qualitative	Gomez (2000)	Quantitative	Qualitative	Yeremeev (2003)	Vekemans (2004)
Rv0079	15607221	273	hypothetical protein	3 repeats, Acetyl_CoA synthase (weak)	+			1.4	2.76	4.11(2.84)	1.294				3	+	2.04	1	+	11.6	28.7	16.3	2					+	16		1	+				+				1			0
Rv0101	15607243	2512	probable peptide synthetase NRP. (Phosphopantetheine attachment site, non-ribosomal peptide synthesis,part of a virulence implicated operon)	(AMP-binding, PP-bnd) X2, 3beta_HSD/NAD_binding/epimerase, WcaG, EntF	+						1.519				1			0	+		2.1		1	+		reactivation	2					+			+					1			0
Rv0125	15607267	355	probable serine protease PEPA (MTB32A, part of subunit vaccine, pepA cluster)	Trypsin, DegQ	+			0.9			1.36		11.7		3			0			0.6		0																	0			0	+	+ protease, vaccine	2	+		+
Rv0170	15607311	346	MCE-family protein MCE1B (Rv0167-178 mce operon, virulence&invasion)	MCE, 1TM	+						0.462				1			0			0.6		0																	0			0	+	+ mce1	2
Rv0198c	15607339	663	probable zinc metalloprotease (human neprilysin, peptidase M13 ortholog, endothelin converting enzyme cluster)	Peptidase_M13, PepO	+						0.82		13.7		2			0			0.8		0																	0			0
Rv0211	15607352	606	phosphoenolpyruvate carboxykinase (GTP), pckA (strong T-cell response, mice, Liu 2006)	PepCK_GTP							-				0			0	+		6.9		1																	0			0
Rv0227c	15607368	421	probable conserved membrane protein (low complexity)	Signal, 2TM					0.05		-				0			0			0.3		0																	0			0	+		1
Rv0243	15607384	440	acetyl-CoA acetyltransferase (Thiolase, N-terminal domain, FADA2)	Thiolase	+						1.112	0.26			2	+	0.56	1			0.5		0	+		0.69	1					+				+				1			0
Rv0251c	15607392	159	heat shock protein HSP (heat stress induced ribosome binding protein A)	HSP20	+						1.6444				1			0	+		44.1	9.3	2					+	9.3		1	+						6		2			0
Rv0282	15607423	631	hypothetical protein (AAA Atpase, low complexity, Rv0282-6 operon)	AAA ATPase central domain					0.03		-				0			0	+		3.2		1																	0			0
Rv0283	15607424	538	possible conserved membrane protein	DUF690	+			0.8	0.02	(1.66)	-				2			0	+		2.5		1																	0			0
Rv0284	15607425	1330	possible conserved membrane protein (FtsK/SpoIIIE familyX2, AAA, low complexity)	FtsK_SpoIIIE	+				0.04	(2.08)	-				1			0	+		2.6		1																	0			0
Rv0285	57116715	102	PE family (secreted)	PE	+				0.17		-				1			0	+		1.4		1																	0			0				+
Rv0286	57116716	513	PPE family protein	PPE, repeats					0.03		-				0	+	0.53	1	+		1.8		1	+		reactivation	2													0			0
Rv0287	15607428	97	ESAT-6 like protein ESXG (conserved hypothetical protein TB9.8 , Rv0287-9 operon, interacts with Rv3873)	-							-				0			0			1.2		0																	0			0	+	+ esxG	2	+
Rv0288	15607429	96	low Mw protein antigen 7 ESXH (10 kDa antigen (CFP-7) ( TB10.4)	COG4842	+						0.163				1			0			1.3		0									+				+				1			0	+	+ esxH	2	+
Rv0289	15607430	295	hypothetical protein		+			1	0.06		-				1	+	0.56	1			1		0																	0			0
Rv0290	15607431	472	probable conserved trans membrane protein (Rv0290-2 operon)	DUF571	+			1.6	0.03		-				1	+	0.51	1	+		1.6		1	+		2.21	2					+						3		2			0
Rv0292	15607433	331	probable conserved trans membrane protein (secreted, membrane protein, low complexity)	Signal	+				0.38		-				1	+	0.52	1																						0			0	+		1
Rv0350	15607491	625	molecular chaperone DnaK (Rv0350-3 operon)	HSP70	+			2.1	0.04		-				1			0	+		3.3		1																	0			0				+
Rv0351	15607492	235	probable GrpE protein (HSP-70 cofactor)	GrpE	+				0.2		-				1			0	+		2.1		1																	0			0
Rv0383c	15607524	284	possible conserved secreted protein	Signal	+				0.06	1.74	-				1	+	1.82	1			1.1		0																	0			0	+		1
Rv0384c	15607525	848	probable endopeptidase ATP binding protein (chain B) ClpB (heat shock protein F84.1)	(CLP_N)X2, (AAA)X2, low complex	+				0.12		-				1	+	2.55	1	+		3.4		1																	0			0
Rv0450c	15607591	967	probable conserved transmembrane transport protein MMPL4 (MMPL family lipid transport)	(MMPL)X2	+				0.14		-				1	+	0.52	1	+		2.1		1																	0			0
Rv0467	57116734	428	isocitrate lyase (aceA) persistence	ICL	+		2.2	103			-				2			0	+		16.9		1									+	+							1	+	+	2
Rv0468	15607609	268	3-hydroxybutyryl-CoA dehydrogenase (NAD binding domain) fadB2 (persistence)	PRK07819, 3HCDH_N, 3HCDH	+		1.5	14			0.432				3			0	+		2.1		1																	0			0
Rv0503c	15607644	302	cyclopropane-fatty-acyl-phospholipid synthase 2 CMAA2 (CFA synthase) (cyclopropane mycolic acid synthase 2) CMAS family	CMAS	+						0.371				1			0			0.6		0					+		4	1									0			0
Rv0569	15607709	88	hypothetical protein	DUF1918	+					2.27	1.205				2	+	2.38	1	+	18.4	9.1	8.7	2					+	15		1									0			0
Rv0572c	15607712	113	hypothetical protein	repeat protein	+						1.491				1	+	1.95	1	+	13.9	3.7	6.5	2					+		7	1									0			0
Rv0574c	15607714	380	hypothetical protein	PgsA	+						0.49				1	+	2.61	1	+	3.8	2.6	5	2					+		5	1									0			0
Rv0588	15607728	295	conserved hypothetical integral membrane protein YRBE2B	Ttg2B	+				0.32		-				1	+	1.91	1	+		1.9		1																	0			0
Rv0628c	15607768	383	hypothetical protein	DUF1745, COG4398	+				0.2		-				1	+	1.8	1	+		2.1		1									+				+				1			0
Rv0685	15607825	396	elongation factor Tu	GTP_EFTU,PRK_00049	+	+			1		-				1			0			0.6		0					+		6	1									0	+	+	2				+
Rv0754	57116776	584	PE-PGRS 11 family protein	PE, PGAM	+				2.3		1.17				2	+	2.32	1	+		2.3	16	1					+	16		1									0			0
Rv0798c	15607938	265	29 KDa ANTIGEN CFP29 (Linocin_M18 bacteriocin protein)	Linocin_M18	+				0.36		-				1			0	+		1.7		1																	0			0				+
Rv0824c	57116786	389	probable acyl-[acyl-carrier protein] desaturase ( desA1, mycolic acid biosynthesis)	FA_desaturase_2,	+			3.9	0.21	2.41(2.2)	-				2	+	0.43	1	+		11.2		1					+	4.7		1	+						12		2			0
Rv0847	15607987	130	probable lipoprotein LpqS (secreted, low complexity)	-							-				0			0			1.1		0					+	13		1									0			0	+		1
Rv0867c	15608007	407	RpfA ( transglycosylase)	Transglycosylase	+				0.46		-				1			0			1.1		0	+		0.42	1					+					+			1			0	+	+ rpf	2	+	+
Rv0885	15608025	340	hypothetical protein	-	+						0.9		2.6		2	+	1.88	1	+		2.7	9.8	1					+	9.8		1									0			0
Rv1006	15608146	567	hypothetical protein (secreted, host-pathogen interaction)	-	+						0.284				1			0			1.2		0																	0			0	+		1
Rv1009	15608149	362	RpfB ( transglycosylase)	DUF348, G5, transglycosylase	+				0.87						2			0			0.5		0		+		2					+					+	3		2			0	+	+ rpf	2	+	+
Rv1057	15608197	393	hypothetical protein (predicted single-domain beta propeller protein, regulated by a two-component systems (TrcR/S during early infection)	-	+			2.8			1.297				2	+	4.72	2	+		2.8		1																	0			0
Rv1094	15608234	271	possible acyl-[acyl-carrierprotein] desaturase (desA2 steroyl-ACP desaturase, desA1 paralog)	FA_desaturase_2 (truncated)/low complex	+				0.18		0.874				2	+	0.53	1	+		6.3		1																	0			0
Rv1124	15608264	316	probable epoxide hydrolase EPHC (epoxide hydratase, alpha/beta hydrolase fold)	AB_hydrolase_1,MhpC	+						1.104		18.7		2			0			1.1		0																	0			0
Rv1130	15608270	526	hypothetical protein (MmgE/PrpD family) intra-phagosome growth operon (Rv1129-31)	Signal, MmgE_PrpD	+		1.8				1.093				2			0	+		8.3		1																	0			0	+	+ unique to intra-phagosomally grown	2
Rv1131	15608271	393	citrate synthase (gltA1)	Citrate_synt	+		1.7	5.3			0.936				3			0	+		4.8		1																	0			0
Rv1169c	57116837	100	PE family protein	PE	+		1.6	5.3	0.27		0.861				3			0	+		2.7	26	1					+	26		1	+						3		2			0
Rv1174c	15608314	110	Low Mw T-cell antigen TB8.4 (sak5)	Signal	+						1.15				1			0			1		0																	0			0	+		1	+		+
Rv1182	15608322	472	probable conserved polyketide synthase associated protein papA3(Condensation domain )	Condensation	+				0.38		0.309				2	+	0.5	1	+		1.5		1																	0			0
Rv1186c	15608326	538	hypothetical protein (transcription regulator of polyketide synthesis)	Signal, COG2508	+				0.22		-				1			0	+		2.3		1																	0			0	+		1
Rv1187	15608327	543	probable pyrroline-5-carboxylate dehydrogenase ROCA	Aldeh	+				0.29		-				1			0	+		4		1	+		2.14	2													0			0
Rv1188	15608328	329	probable proline dehydrogenase	Pro_dh/ 2X low coplex	+				0.36		0.851				2			0	+		3.9		1																	0			0
Rv1196	57116841	391	PPE-family protein	PPE, COG5651	+						1.035				1			0			0.3		0																	0	+	+	2				+		+
Rv1221	15608361	257	RNA polymerase sigma-70 factor, sigE rpoE	Sigma70_r2 Sigma70_r4	+			3.6		-2.06	0.503				2	+	3.08	1	+		2.2		1																	0			0
Rv1347c	15608487	210	hypothetical protein (antibiotic resistance) RimL, (Acetyltransferases, including N-acetylases of ribosomal proteins, mycobactin biosynthesis)	RimL	+				0.15		-				1	+	0.55	1	+		1.8		1																	0			0
Rv1348	15608488	859	probable drug transport ATP-binding protein ABC transporter; closely related to eukaryotic MDR proteins (IRTA) (virulence, Rv1348-9 iton transport operon)	ABCC_MsBA,Fad_binding_9, MdlB, ViuB	+			2.1	0.1		-				1	+	0.34	1	+		2.1		1																	0			0
Rv1349	15608489	579	probable drug transport ATP-binding protein ABC transporter MdlB	MdlB, ABCC_ATM1_transporter	+			2.1	0.06		-				1	+	0.43	1	+		2.1		1																	0			0	+	+ iron transport	2
Rv1411c	15608549	236	probable conserved lipoprotein LprG (TLR-2 ligand, MHC-II processing inhibitor)	DUF1396	+				0.172		0.197				2			0			0.5		0																	0			0	+	+ TLR agonist, lipop	2
Rv1436	15608574	339	glyceraldehyde-3-phosphate dehydrogenase (glycolysis)	Gp_dh	+				0.26		0.557				2			0			0.5		0																	0	+	+	2
Rv1461	15608599	846	hypothetical protein (operon 1460-6)	HintN, HintC, UPF0051,PRK11814 (SufBCD complex)	+			6.6	0.03		-				1			0	+		6.6		1																	0			0
Rv1462	15608600	397	hypothetical protein (SufB)	UPF0051, SufB	+			3.2	0.06		-				1			0	+		5.2		1																	0			0
Rv1464	15608602	417	probable cysteine desulfurase CSD (Selenocysteine lyase , amino acid transport and metabolism)	Aminotran_5, CsdA	+			5.7	0.07		-				1			0	+		5.7		1																	0			0
Rv1465	15608603	162	possible nitrogen fixation related protein (IscU, NifU homolog involved in Fe-S cluster formation Suf system)	NifU_N, Isc_U	+				0.38	1.29	-				2			0	+		5.4		1	+		reactivation	2													0			0
Rv1466	15608604	115	hypothetical protein (PaaD, predicted metal-sulfur cluster biosynthetic enzyme, Suf system, pathogen survival )	DUF59, PaaD	+			2	0.23		-				2			0	+		5.1		1																	0			0
Rv1477	15608615	427	hypotheticalL invasion protein ( Nlp_P60, virulence, Rv1477-8 operon)	(low complex. )X2, NLPC_P60, Spr	+			1.4	0.08		-				1			0			0.5		0																	0			0	+	+ invasin macrophage	2
Rv1478	15608616	241	hypotheticalL invasion protein ( Nlp_P60 , N-terminal paralog of above)	Signal, 2Xlow complex, NLPC_P60	+						1.001		3.4		1			0			0.6		0																	0			0	+	+ invasin macrophage	2
Rv1594	15608732	349	quinolinate synthetase NadA	NadA	+				0.08	1.99	-				1			0			0.7		0																	0			0
Rv1636	15608774	146	iron regulated conserved hypothetical protein TB15.3 (Usp-like)	Usp	+					1.75	-				1			0			0.8		0																	0			0				+
Rv1733c	15608871	210	conserved membrane protein	-	+						1.576				1	+	3.71	2	+	12.6	7.1	12	2					+	12		1									0	+	+	2
Rv1734c	15608872	80	hypothetical protein (truncated 2-oxoacid dehydrogenases acyltransferase )	2_oxoacid_DH	+			1.3			-				1			0	+	9.8	3.2	4.9	2					+	4.9		1									0	+	+	2
Rv1735c	15608873	165	hypothetical membrane protein (truncated TehA, Tellurite resistance protein )	Nit_red_del, Nit_red_gam, TehA	+					(2.97)	0.518				2			0	+		2.4	1.8	1	+		2.13	1													0			0
Rv1736c	15608874	652	probable nitrate reductase( NARX membrane bound sensor , identical to N-term of NarG, part of NarI; Rv1736-7 operon, necrotic lung lesions)	Nit_red_gamma/delta/alpha	+			0.9			1.231				2	+	2.09	1	+	3	6.1	7.9	2	+		2.3	1	+	7.9		1	+	+					14		2			0
Rv1737c	15608875	395	Nitrite/Nitrate transporter NARK2	NarK	+						2.47				1	+	2.23	1	+	12	6.1	8.7	2					+	8.7		1									0	+	+	2
Rv1738	15608876	94	hypothetical protein	DUF1876, repeat protein	+			66	0.54	3.19(3.19)	-				3	+	3.11	1	+	63.3	40.1	34	2					+		24	1	+						6		2	+	+	2
Rv1793	57116914	94	putative ESAT-6 like protein (ESXN ,ESAT-6 like protein 5) (paralog of Rv2346, 1198,1037, 3619)	DUF1066	+			1.2			2.01				2	+	0.55	1			0.8		0																	0			0	+	+ ESXN	2	+		+
Rv1812c	15608949	400	probable dehydrogenase	NdhA	+						2.317				1			0	+		1	7	1					+		8	1									0			0
Rv1813c	15608950	143	hypothetical protein	ARM + other repeats protein	+						0.807				1	+	2.26	1	+	14.7	4	58	2					+		22	1									0			0
Rv1876	15609013	159	probable bacterioferritin BfrA	Bacterioferritin	+			0.6			1.248				2	+	2.25	1			1.1		0									+							+	2			0
Rv1884c	15609021	176	RpfC ( transglycosylase)	Transglycosylase	+						0.783				1			0			0.6		0									+					+			1			0				+	+
Rv1886c	15609023	325	Secreted antigen 85B (fbpB)	COG0627, esterase/transferase	+						0.93				1			0			0.4		0									+		+						1			0	+	+ fbpB	2	+
Rv1908c	15609045	740	catalase-peroxidase-peroxinitritase- T (KatG heme dependen)	KatG (catalase/ascorbate-peroxidase)							-				0	+	0.55	1			1.2		0																	0	+	+	2				+
Rv1926c	15609063	159	immunogenic protein MPT63 (16 kDa immunoprotective extracellular protein)	DUF1942	+			1.7			0.521				2			0			0.6		0																	0			0	+		1	+
Rv1980c	15609117	228	immunogenic protein MPT64 (ANTIGEN MPT64/MPB64)	-	+			0.5			0.925				2			0			0.5		0																	0			0	+	+ CW immunogen	2	+
Rv1986	15609123	199	probable conserved internal membrane protein (Lysine efflux permease)	LysE	+			1.3			1.218				2	+	1.97	1	+		3.1		1																	0			0
Rv1996	15609133	317	hypothetical protein (Usp-like, paralog of Rv 2006)	UspX2	+						0.861				1			0	+		3.7	9.5	1	+		0.56	1	+	9.6		1									0	+	+	2
Rv1997	15609134	905	probable metal cation transporter P-TYPE ATPase A CtpF	Cation_ATPase_N, E1_E2 ATPase, Hydrolase, 2XTM, Cation_Atpase_c (MgtA)	+			1.3			0.642				2			0	+	8.8	5.2	15	2					+	15		1	+				+				1			0
Rv1998c	15609135	258	hypothetical protein (PrpB, PEP phosphonomutase and related enzymes )	PrpB	+			0.9			1.311				2			0	+	4.7	1.7	1.8	2																	0			0
Rv2004c	15609141	498	hypothetical protein	COGS2187+0645(kinase)' repeat protein P-loop nucleoside triphosphate hydrolase	+						0.229				1	+	3.22	1	+		3.3	11	1					+		8	1									0			0
Rv2005c	15609142	295	hypothetical protein	Usp	+						0.614				1	+	5.13	2	+	8.5	6.9	17	2					+		11	1	+						14		2	+	+	2
Rv2006	57116935	1327	probable trehalose-6-posphatephosphatase ( OTSB1 (TPP) Glyco_hydro_65, Mycolic acid biosynthesis)	ATH1 Trehalose/maltose hydrolase, OstB,Glyco_Hydro_65N, Glyco_hydro_65c	+						1.633				1			0	+		2.8	4.6	1					+	9.5		1									0	+	+	2
Rv2007c	15609144	114	Ferredoxin-fdxA	Ferredoxin	+		1.8	70		9.7(2.46)	1.576				3	+	4.82	2	+	22	72	42	2					+		18	1									0			0
Rv2008c	15609145	441	hypothetical protein (Predicted ATPase, AAA+ superfamily)	COG1373	+					2.59	0.615		7.3		3			0	+		3		1																	0			0
Rv2011c	15609148	143	hypothetical protein (MarR transc reg)	HTH_MaRR	+						0.796				1	+	2.23	1	+		2.1	5.3	1					+	5.3		1	+				+				1			0
Rv2028c	15609165	279	hypothetical protein	Usp	+						1.002				1	+	1.88	1	+	3.3	6.9	9.6	2	+		1.57	2	+		17	1									0			0
Rv2029c	15609166	339	PfkB	FruK_PfkB_like	+						1.263				1	+	3.28	1	+	12.2	7.3	31	2					+		23	1									0			0
Rv2030c	15609167	681	hypothetical protein	GOG1926+2312	+						0.956				1	+	6.82	2	+	19.1	19.2	45	2					+		48	2									0			0
Rv2031c	15609168	144	HspX	alpha-crystallin-Hsps	+	+		291			1.605				3			0	+	13.6	91.3	71	2					+		31	2	+		+						1			0				+		+
Rv2032	15609169	331	concerved hypothetical protein acg	truncated Nitro_FMN_reductase, repeat protein	+			26			0.438				2	+	4.05	2	+	43.9	21.8	25	2					+		24	1									0	+	+	2
Rv2110c	15609247	291	proteasome (beta subunit) PrcB	Proteosome_protease_HslV	+				0.12		-				1			0			1.3		0																	0			0				+
Rv2123	57116948	473	PPE 37 family protein (Irg2)	PPE	+			5.5			0.904				2	+	0.31	1	+		6.5		1																	0			0
Rv2140c	15609277	176	hypothetical protein (PEBP, bacterial/archael Phosphatidyl Ethanolamine-Binding Protein signalling)	PEPB											0			0			0.9		0									+			+			5		2			0				+
Rv2182c	15609319	247	1-acylglycerol-3-phosphate O-acyltransferase (PlsC)	PisC	+				0.23	1.79	-				2			0			1		0																	0			0
Rv2224c	15609361	520	probable exported protease (cell-wall anchored carboxylesterase, virulence)	Abhydrolase_4											0			0			1		0									+			+					1			0
Rv2244	15609381	115	acyl carrier protein acpM mycolic acid biosynthesis (truncated AcpP, operon 2244-7)	PP-binding, AcpP truncated	+				0.45		-				1	+	0.55	1			1		0																	0			0	+	+ meromycolate extension	2	+
Rv2245	15609382	416	3-oxoacyl-(acyl carrier protein) synthase ( KASI, attenuates in-vitro growth)	Kas_I_II,PRK07910	+			4.2	0.08		-				1	+	0.53	1			0.8		0									+	+					15		2			0				+
Rv2246	15609383	438	3-oxoacyl-(acyl carrier protein) synthase (mycolic biosynthesis FabB, 3-oxoacyl-(acyl-carrier-protein) synthase KASII, attenuated in-vitro attenuation, latency)	Kas_I_II,PRK07910	+			4	0.07		-				1	+	0.5	1			0.8		0					+		8	1									0			0
Rv2251	15609388	475	possible flavoprotein (GlcD, FAD/FMN-containing dehydrogenases)	FAD_binding_4, FAD_oxidase_c, GlcD	+				0.57		-				1	+	1.84	1			1		0																	0			0	+		1
Rv2377c	15609514	71	putative conserved protein mbtH (siderophore biosynthesis, mbtH-E, Rv2377-80 operon)	MbtH							-				0	+	0.54	1	+		2.6		1																	0			0
Rv2378c	15609515	431	lysine-N-oxygenase mbtG (L-lysine 6-monooxygenase) IucD	IucD	+				0.4		-				1	+	0.52	1	+		2.5		1																	0			0
Rv2380c	15609517	1682	peptide synthetase mbtE, ENTF	Condensation, AMP_binding, PP-binding, EntF							-				0	+	0.43	1	+		5		1																	0			0
Rv2381c	15609518	1004	polyketide synthase mbtD (KR domain, mbtD-B, Rv2381-3 operon, siderophore biosynthesis)	Acyl_transf_1, Adh_short, KR, PP-binding							-				0	+	0.47	1	+		6.6		1																	0			0
Rv2382c	15609519	444	polyketide synthase mbtC (FabB non -ribosomal peptide biosynthesis)	ketoacyl_synthase, PKS							-				0	+	0.47	1	+		6.4		1																	0			0
Rv2383c	15609520	1414	phenyloxazoline synthase mbtB	EntF,PP_binding, Condensation, NRPS, AMP, PP_binding, Thioesterase, Aryl carrier protein	+			4.6			-				1	+	0.42	1	+		2.4		1																	0			0
Rv2386c	57116981	450	anthranilate synthase component I mbtl (isochorismate synthase mycobactin biosynthesis)	Chorismate_bnd, mbtI	+				0.42		-				1	+	0.36	1	+		4.5		1																	0			0
Rv2389c	15609526	154	RpfD (transglycosylase)	Transglycosylase	+						1.086				1			0	+		1.6		1									+					+			1			0	+	+ rpf	2	+	+
Rv2428	15609565	195	alkylhydroxiperoxide reductase C protein (AHPC, PRX_Typ2cys, Rv2428-9 operon, expression depends on Rv3676)	AhpC_TSA/Redoxin	+		1.8				0.816				2			0	+	3.8	2.6	5.2	2					+	5.2		1									0			0
Rv2429	15609566	177	alkyl hydroxyperoxidereductase D protein (AHPD)	Abhydrolase_4/Abhydrolase_1	+		1.8				0.315				2			0	+		2.6	4.2	1					+	4.2		1									0			0	+	+ oxidative stress	2
Rv2430c	57116988	194	PPE 41 family protein (immunodominant)	PPE	+						0.768		2.9		2			0	+		1.5		1																	0			0				+
Rv2450c	15609587	172	RpfE ( transglycosylase)	Transglycosylase	+		1.5				1.749				2			0	+		1.2		1									+					+			1			0	+	+ rpf	2	+	+
Rv2457c	15609594	426	ATP-dependent protease ATP-binding subunit (ClpX)	zf_c4 Clpx, AAA	+				0.26	1.44	-				2			0			0.5		0																	0			0
Rv2466c	15609603	207	hypothetical protein (DsbA_FrnE, DsbA family, FrnE subfamily, polyketide biosynthesis, sifH regulated)	DSBA_FrnE	+						1.586				1	+	3.36	1	+		4.5		1																	0			0
Rv2510c	15609647	533	hypothetical protein	DUF853	+				0.12		-				1			0			1.2		0									+				+				1			0
Rv2515c	15609652	415	hypothetical protein	HTH_XRE, COG2853	+				0.33		1.226				2	+	2.43	1	+		4.3		1																	0			0	+		1
Rv2516c	57116997	250	hypothetical protein (predicted Zn-peptidase)	-					0.06		-				0	+	2.07	1	+		3.1	5.2	1																	0			0
Rv2557	15609694	224	hypothetical protein (starvation induced)	-	+					(1.4)	1.337				2			0	+		1.3	1.5	1									+	+					9		2			0
Rv2590	15609727	1168	probablefatty-acid-CoA ligase ( fadD9, SigM regulated)	AMP_binding,FAA1,COG3320,WcaG	+					1.54	1.352				2			0	+		3.2		1																	0			0
Rv2620c	15609757	141	probable conserved transmembrane protein	-	+					(2.02)	1.236				2	+	2.99	1	+		7.6		1																	0			0	+		1
Rv2621c	15609758	224	possible transcriptional regulatory protein	COG2345											0	+	3.46	1	+		29.7		1																	0			0
Rv2622	15609759	273	possible methyltransferase (methylase)	Methyltransferase_11	+						1.333		3.8		2	+	2.31	1	+		5.5		1																	0			0
Rv2623	15609760	297	hypothetical protein	Usp_like	+	+			0.234		1.686				2	+	3.72	2	+	6.8	27.1	45	2	+		0.46	1	+		27	1	+		+						1	+	+	2				+
Rv2625c	15609762	393	probable conserve Ala & Leu-rich protein	CBS_pair_SpoIVFB_Eric_assoc	+					1.71	0.91				2			0	+	6.3	6.8	17	2					+		5	1									0			0	+		1
Rv2626c	15609763	143	hypothetical protein	CBS_pair_SpoIVFB_Eric_assoc	+			8.4		2.68 (1.71)	0.341				3	+	4.12	2	+	37.4	69.1	107	2					+		57	2	+		+						1			0
Rv2627c	15609764	413	hypothetical protein	a/b hydrolase. Repeat protein	+						0.388				1	+	2.9	1	+	17	9.4	47	2					+	15		1									0			0
Rv2628	15609765	120	hypothetical protein	repeat protein	+						0.785				1	+	1.84	1	+	4.8	9.9	33	2					+	23.1		1									0			0	+		1
Rv2629	15609766	374	hypothetical protein (peptide release factor erF1, weak)	erF1	+					(2.14)	0.525				2			0	+	6.8	4.3	13	2	+		0.44	1	+	7.7		1									0			0
Rv2657c	15609794	86	probable phiRv2 prophage protein	MerR	+					2.99	1.29				2	+	2.34	1			0.9		0									+							+	2			0
Rv2659c	15609796	375	PhiRv2 prophage integrase	Bacteriophage_P4 integrase	+						0.545				1			0	+	3.7	3.1		1	+		2.03	2													0			0	+		1
Rv2660	15609797	75	hypothetical protein	-	+			3			-				1			0	+		3	9.1	1																	0			0	+		1
Rv2710	15609847	323	RNA polymerase sigma factor sigB (SigA paralog)	Sigma_70__r1 to 4	+				0.4		0.624				2			0	+		9.3		1																	0			0
Rv2744c	57117019	270	conserved 35 KDA alanine-rich protein (PspA, Phage shock protein A (IM30), suppresses sigma54-dependent transcription)	PspA_IM30	+						1.078				1			0	+		2.9		1																	0	+	+	2
Rv2780	15609917	371	secreted L-alanine dehydrogenase ALD (40 KDA ANTIGEN) (TB43, cell-associated pyridine nucleotide transhydrogenase, not in BCG, upregulated during infection)	AlaDH__NT_N&C	+			2.4			1.55				2			0	+		3.5	10	1					+		4	1									0			0				+
Rv2833c	15609970	436	probable Sn-glycerol-3-phosphate-binding lipoprotein UGPB (ABC-type sugar transport system, periplasmic component )	SBP_Bac_1, UgpB	+				0.2		0.441				2			0	+		2.2		1																	0			0
Rv2856	15609993	372	possible nickel-transport integral membrane protein (NICT HoxN, High-affinity nickel permease)	TM, NicD, HoxN	+				0.33		1.038		4.5		3			0	+		3.1		1																	0			0
Rv2869c	15610006	404	probable conserved transmembrane protein (predicted membrane-associated Zn-dependent protease, cell envelope composition &virulence factor regulation, persistence)	PDZ, peptidase_M50 (truncated)	+				0.37		0.989				2			0	+		1.4		1																	0			0
Rv2875	15610012	193	major secreted immunogenic protein MPT70	Fascilin	+						0.451				1			0	+		19.2		1																	0			0	+
Rv2930	57117038	626	acyl-CoA synthase (fatty acid degradation) polyketide biosynthesis; (CaiC,AMP-acid ligases II , Paralog pf Rv2941, Rv3801. SigF regulated, mutant protective, expression Rv3676 dependent )	AMP_binding; acyl-coA synthase, FAA1	+			1.9			0.742				2			0	+		1.9		1									+			+					1			0
Rv2986c	15610123	214	probable DNA binding protein HU homolog HUPB (histone-like protien, 21-KDA LAMININ-2-BINDING PROTEIN, Irep-28 iron regulated antigenic)	HU_IHF	+				0.28	2.37	-				2			0			0.4		0																	0			0				+
Rv2999	15610136	321	probable conserved lipoprotein LppY	DUF1529X2	+				0.36		0.751				2			0			1.1		0																	0			0	+		1
Rv3126c	15610263	104	hypothetical protein	-	+						0.98				1			0	+	20.9	3.9	1.8	2					+	2		1									0			0
Rv3127	15610264	344	hypothetical protein	repeat protein, FMN-nitroreductase (weak)	+						1.255				1	+	2.28	1	+	33.1	32.9	35	2					+	21		1									0	+	+	2	+	+ nitoreductase, persistence	2
Rv3129	57117063	110	hypothetical protein	-	+						1.149				1			0	+	38.6	4.9	3	2					+	3		1									0			0
Rv3130c	15610266	463	hypothetical protein	UPF0089, repeat protein	+					3.36 (2.41)	0.576				2			0	+	26.6	36.1	62	2	+		0.41	1	+	28		1									0	+	+	2
Rv3131	15610267	332	hypothetical protein	repeat protein, FMN_reductase	+				0.17	2.41	-				2	+	3.47	1	+	4.3	26.1	49	2					+	40.4		2									0	+	+	2
Rv3132c	15610268	578	two component sensor histidine kinase DevS (operon 3132-4)	GAFX2, HisKA_3, HATPase_C	+				0.49	5.47	0.524				3			0	+	9.1	4.2	11	2					+	12.7		1									0			0
Rv3133c	15610269	217	two component sensor histidine kinase DevR (LUXR family)	REC, HTH_LuxR	+						1.02				1			0	+	13.8	6.6	13	2					+	12		1									0			0
Rv3134c	15610270	268	hypothetical protein	Usp	+						2.07				1			0	+	10.6	11.4	20	2					+	23		1									0			0
Rv3139	15610275	468	probable acyl-CoA dehydrogenase FADE24 (drug resistance, operon Rv3139-40)	Acyl_CoA_d_N&M&2	+				0.28		-				1			0	+		3.3		1																	0			0
Rv3140	15610276	401	probableL-CoA dehydrogenase FADE23 (lipid metabolism) isoniazid induced	Acyl_CoA_dh_M&2					0.08		-				0	+	0.51	1	+		3		1																	0			0
Rv3173c	15610309	200	probable transcriptionaly regulatory protein probably TetR/AcrR-family)	tetR_N	+					1.21	1.235				2			0	+		2.2		1																	0			0	+		1
Rv3229c	57117078	427	possible lineoyl-CoA desaturase (d (6)-desaturase) desA3	coiled coil/low complex, FA_desaturase	+			7.2			0.61				2			0			0.8	0.3	0									+						19		2			0
Rv3250c	15610386	495	probable ruberodoxin RubB (non-heme iron-binding, operon Rv3249-52)	Ruberodoxin	+					(1.79)	1.093				2	+	3.94	2	+		2.6		1																	0			0
Rv3251c	15610387	55	probable ruberodoxin RubA	Ruberodoxin	+						1.619				1	+	3.74	2	+		3		1																	0			0
Rv3283	15610419	297	probable thiosulfate sulfurtransferase SSEA (rhodanase, thiosulfatethiotransferase)	Rhodanase	+						1.888				1			0			0.9		0									+			+					1			0				+
Rv3290c	15610426	449	L-lysine aminotransferase (SigF regulator)	Amidotran_3	+					2.04(1.89)	1.477				2			0	+		11.2	8.1	1					+	8.1		1									0			0
Rv3347c	57117095	3157	PPE 55 FAMILY PROTEIN (differentiates latent from incipient TB)	PPE, (Pentapeptide_2)X20											0			0	+		3.3		1	+		2.18	2					+						4		2			0				+
Rv3372	15610508	391	possible trehalose 6-phosphate phosphatase (OTSB2)	Trehalose_Ppase, OstB	+				0.19		0.826				2			0	+		1.7		1																	0			0				+
Rv3515c	57117119	548	acyl-CoA synthase (fadD19)	AMP_binding + repeats, CaiC	+			4.4			0.766				2	+	2.52	1	+		2.4		1					+	5.7		1									0			0
Rv3516	15610652	263	enoyl-CoA hydratase (echA19)	ECH	+			3			1.708				2			0	+		2.3		1																	0			0
Rv3546	15610682	391	acetyl-CoA acetyltransferase fadA5	Thiolase	+						0.882				1	+	2.24	1	+		5.1		1									+				+				1			0
Rv3570c	15610706	394	possible oxidoreductase	Acyl_CoA_dh_2, NcnH	+						0.394				1	+	1.95	1	+		1.7		1																	0			0
Rv3593	15610729	452	probable conserved lipoprotein LPQF (Class A beta lactamase)	PenP	+				0.22		-				1			0			1.2		0																	0			0	+		1
Rv3597c	15610733	112	probable iron-regulated LSR2 protein precursor (M. leprae ortholog mimicks whole-cell T-cell response)	-	+				0.54		-				1			0			0.6		0																	0			0
Rv3616c	15610752	392	conserved hypothetical alanine & glycine-rich protein (expression Rv3676 dependent)	-	+		1.8				0.642				2			0			0.9		0																	0			0				+
Rv3619c	15610755	94	putative ESAT-6like progtein ESXV (Paralog of 1037c,2346c,1793)	DUF1066	+						1.412				1	+	0.44	1			0.9		0									+				+				1			0
Rv3660c	15610796	350	hypothetical protein (bacteriocin-like)	-	+				0.42		-				1	+	1.92	1	+		1.9		1																	0			0
Rv3763	15610899	159	19 KDA lipoprotein antigen precursor LpqH (glycosylated adhesin, innate immunity)	Myco_19_kDa	+						2.553				1			0			0.2		0																	0			0				+
Rv3804c	15610940	338	secreted antigen 85A	COG0627, esterase/transferase	+						0.709				1			0			0.4		0									+		+						1			0	+	fbpA	2	+
Rv3812	57117161	504	PE-PGRS 62 family protein (persistence in M. marinum)	PE	+						0.664	0.14			2			0	+		1.4		1																	0			0
Rv3833	15610969	263	transcriptional regulatory protein (probably AraC-family)	HTH_AraC	+					2.28	-				1	+	1.94	1	+		2.6		1									+							+	2			0
Rv3839	15610975	258	hypothetical protein (operon Rv3839-40))	-	+					3.54(2.71)	0.625				2	+	0.46	1	+		17.2		1																	0			0
Rv3840	15610976	137	possible transcriptional regulatory protein	LytR_CspA_psr	+						0.593				1	+	0.48	1	+		6.7		1																	0			0
Rv3841	15610977	181	possible bacterioferritin BfrB	Ferritin	+						0.702			0.4	1			0	+	8.1	0.5							+	4.2		1									0			0
Rv3871	15611007	591	hypothetical protein ( virulence phagosome traffic)	FtsK_SpoIIIE	+						0.652				1			0			1.1		0	+		0.42	1													0			0				+
Rv3873	57117164	368	PPE68	PPE	+						0.864				1			0			0.5		0																	0			0	+	+ PE_PGRS	2	+
Rv3874	15611010	100	10 kDA culture filtrate antigen esxB	ESXB	+						2.606				2			0			0.6		0															-5		0			0	+	+ esxB	2	+		+
Rv3875	57117165	95	6kDA early secretory antigen esxA,( McGurn 2007 virulence phagosome traffic )	COG4842, ESXA	+						0.344				1			0			0.4		0									+		+						1			0	+	+ esxA		+
Rv3876	15611012	666	Conserved hypothetical Ala Pro-rich protein	FlhG	+						1.33				1			0			0.9		0																	0			0				+
Rv3878	15611014	280	Conserved hypothetical Alanine rich protein	repeat protein	+						0.83				1			0			0.8		0																	0			0	+	+? Repeats esx locus	1	+
Rv3879	15611015	729	hypothetical protein	repeat protein	+						1.146				1			0			1.3		0																	0			0				+
[truncated: 27 more columns]
