# Supplementary material for: Whole genome identification of Mycobacterium tuberculosis vaccine candidates by comprehensive data mining and bioinformatic analyses
Source: BMC Med Genomics. 2008 May 28;1:18. doi: 10.1186/1755-8794-1-18 (PMC2442614; doi:10.1186/1755-8794-1-18)
Supplement: Additional file 3 — Qualitative scores of the 189 selected antigens. The qualitative score for each of the 189 selected ORF in each of the categories is provided. A "+" sign is indicated if data exists at least in one study in that particular category (see Table 1 for data resources), and the arithmetic sum of all "+" for a particular ORF is given in the right column as the total qualitative score (Qual_Total). (a) The Gene name and annotation are based on the data deposited at the NCBI, [GenBank: AL123456]. In square brackets: updated gene name and/or annotation, resulting from the analyses conducted in this study. For the complete data values of the 189 selected antigens in each of the categories, see Additional file 2: "Raw data of the 189 selected antigens". [file 1755-8794-1-18-S3.xls]

## Sheet: Sheet1
Rv #	gi #	gene (a)	length (aa)	NCBI annotation (a)	Macrophages	MprAB	Hypoxia	Reactivation	Dormancy	Lungs	acr- coregulated	Secreted	Immunogenicity	Iron regulated	Cell wall	Vaccine	Repeats	T-cell immunogenicity Experimental Predicted		Qual_Total
Rv0079	15607221		273	hypothetical protein	+	+	+		+	+								+	+	7
Rv0101	15607243	nrp	2512	probable peptide synthase (nrp)	+		+	+		+							+		+	6
Rv0125	15607267	pepA	355	probable serine protease pepA (MTB32A) [DegQ]	+							+	+			+		+		5
Rv0170	15607311	mce1B	346	MCE-family protein mce1B [Ttg2C, periplasmic component ABC transporter]	+							+							+	3
Rv0198c	15607339		663	possible zinc metalloprotease [PepO, Predicted metalloendopeptidase]	+											+			+	3
Rv0211	15607352	pckA	606	phosphoenolpyruvate carboxykinase pckA (GTP)			+									+			+	3
Rv0227c	15607368		421	probable conserved membrane protein								+					+		+	3
Rv0243	15607384	fadA2	440	acetyl-coA acetyltransferase [beta keto-thiolase]	+	+		+		+							+		+	6
Rv0251c	15607392	hsp [acr2]	159	heat-shock protein hsp (heat-stress induced ribosome-binding protein A)	+		+		+	+									+	5
Rv0282	15607423		631	hypothetical protein [AAA ATPase]			+							+			+		+	4
Rv0283	15607424		538	possible conserved membrane protein [ATP/GTP-binding protein]	+		+							+					+	4
Rv0284	15607425	[ftsk]	1330	possible conserved membrane protein [chromosome partit. ATPase]	+		+							+					+	4
Rv0285	57116715	PE5	102	PE family protein (PE5)	+		+						+	+						4
Rv0286	57116716	PPE4	513	PPE family protein (PPE4)		+	+	+						+			+		+	6
Rv0287	15607428	esxG	97	ESAT-6-like protein esxG (conserved hypothetical protein TB9.8)								+	+	+		+	+	+		6
Rv0288	15607429	esxH (TB10.4)	96	Low Mw protein antigen 7 esxH (10 kDa antigen) CFP-7, TB10.4)	+					+		+	+	+		+		+	+	8
Rv0289	15607430		295	hypothetical protein [transporter]	+	+								+					+	4
Rv0290	15607431		472	probable conserved trans-membrane protein (mgcP3) [transporter]	+	+	+	+		+				+			+		+	8
Rv0292	15607433		331	probable conserved trans-membrane protein	+	+						+		+			+		+	6
Rv0350	15607491	dnaK	625	molecular chaperone DnaK	+		+						+			+		+	+	6
Rv0351	15607492	grpE	235	probable grpE protein (HSP-70 cofactor)	+		+										+		+	4
Rv0383c	15607524		284	possible conserved secreted protein	+	+						+							+	4
Rv0384c	15607525	clpB	848	probable endopeptidase ATP binding protein ClpB (chain B) heat-shock protein F84.1	+	+	+										+		+	5
Rv0450c	15607591	mmpl4	967	probable conserved trans-membrane mmpL4 [drug exporting]	+	+	+							+	+		+		+	7
Rv0467	57116734	icl [aceA]	428	isocitrate lyase(icl)	+		+			+	+			+					+	6
Rv0468	15607609	fadB2	268	3-hydroxybutyryl-CoA dehydrogenase	+		+							+					+	4
Rv0503c	15607644	cmaA2	302	cyclopropane-fatty-acyl-phospholipid-synthase 2 (cyclopropane mycolic acid synthase 2, CMAA2)	+				+					+	+				+	5
Rv0569	15607709		88	hypothetical protein	+	+	+		+									+	+	6
Rv0572c	15607712		113	hypothetical protein	+	+	+		+									+		5
Rv0574c	15607714	[pgsA]	380	hypothetical protein [pgsA poly-gamma-glutamyl biosynthesis]	+	+	+		+						+				+	6
Rv0588	15607728	yrbE2B	295	conserved hypothetical integral membrane protein YrbE2B [putative Ttg2B, ABC-type transport system involved in resistance to organic solvents, permease component ]	+	+	+												+	4
Rv0628c	15607768		383	hypothetical protein	+	+	+			+							+		+	6
Rv0685	15607825	Tuf	396	elongation factor Tu, tuf [iron-regulated]	+				+		+		+			+	+	+	+	8
Rv0754	57116776	PE_PGRS11	584	PE-PGRS family protein(PE_PGRS11) [phosphoglycerate mutase]	+	+	+		+								+		+	6
Rv0798c	15607938	cfp29	265	29 kDa antigen CFP-29 [linocin M-18 bacteriocin]	+		+						+						+	4
Rv0824c	57116786	desA1	389	probable acyl[-acyl-carrier-desaturase desA1]	+	+	+		+	+					+				+	7
Rv0847	15607987	lpqS	130	probable lipoprotein LPQS					+			+			+	+	+		+	6
Rv0867c	15608007	rpfA	407	possible conserved trans-membrane protein [transglycosylase, rpfA]	+			+		+		+	+		+	+		+	+	9
Rv0885	15608025		340	hypothetical protein	+	+	+		+					+					+	6
Rv1006	15608146		567	hypothetical protein	+							+							+	3
Rv1009	15608149	RpfB	362	possible resuscitation-promoting factor rpfB [transglycosylase, C5 adhesion domain]	+			+		+		+	+		+	+		+	+	9
Rv1057	15608197		393	hypothetical protein	+	+	+												+	4
Rv1094	15608234	desA2	271	possible acyl-[acyl-carrierprotein] desaturase (DESA2)	+	+	+								+				+	5
Rv1124	15608264	ephC	316	probable epoxide hydrolase EPHC (epoxide hydratase)	+														+	2
Rv1130	15608270	[prpD]	526	hypothetical protein [2 methyl-citrate dehydratase]	+		+					+				+	+		+	6
Rv1131	15608271	gltA1	393	citrate synthase (gltA1)	+		+												+	3
Rv1169c	57116837	PE11	100	PE family protein(PE11) [triacyl glycerole lipase]	+		+		+	+				+					+	6
Rv1174c	15608314	[sak5]	110	Low Me T-cell antigen TB8.4 [secretion antigen SA5K]	+							+	+	+		+		+	+	7
Rv1182	15608322	papA3	472	probable conserved polyketide synthase associated protein PAPA3	+	+	+							+					+	5
Rv1186c	15608326		538	hypothetical protein [regulator of polyketide synthase expression]	+		+					+					+		+	5
Rv1187	15608327	rocA	543	probable proline-5-carboxylate dehydrogenase rocA	+		+	+						+					+	5
Rv1188	15608328		329	probable proline dehydrogenase	+		+										+		+	4
Rv1196	57116841	PPE18 (mtb39a)	391	PPE family protein [MTB39a]	+						+		+	+		+	+	+	+	8
Rv1221	15608361	sigE	257	RNA polymerase sigma-70 factor (SigE)	+	+	+							+					+	5
Rv1347c	15608487		210	hypothetical protein [GCN5-related N-acetyltransferase fold]	+	+	+												+	4
Rv1348	15608488	[IrtA]	859	probable drugs transport trans-membrane ATP-binding protein ABC transporter [MdlA/MsbA essential ABC transporter, siderophore interaction protein]	+	+	+							+	+		+		+	7
Rv1349	15608489	[irtB]	579	possible drug-transport trans-membrane ATP-binding protein ABC-transporter [ATM1 ABC siderophore-iron transporter]	+	+	+					+		+			+		+	7
Rv1411c	15608549	lprG	236	possible conserved lipoprotein lprG	+							+			+	+			+	5
Rv1436	15608574	gap	339	glyceraldehyde-3-phosphate dehydrogenase (gap)	+						+								+	3
Rv1461	15608599	[sufB]	846	hypothetical protein [sufB, cytosine desulfurase activator]	+		+							+				+	+	5
Rv1462	15608600	[sufD]	397	hypothetical protein [sufD, cytosine desulfurase activator]	+		+							+					+	4
Rv1464	15608602	csd [sufS]	417	possible cysteine desulfurase csd [SufS]	+		+							+					+	4
Rv1465	15608603	[nifU]	162	possible nitrogen fixation related protein [IscU]	+		+	+						+					+	5
Rv1466	15608604		115	hypothetical protein [PaaD, Predicted metal-sulfur cluster biosynthetic enzyme]	+		+												+	3
Rv1477	15608615	ripA	427	hypothetical invasion protein [Nlp_p60 cell-wall hydrolase]	+							+			+	+	+		+	6
Rv1478	15608616		241	hypothetical invasion protein [Nlp_p60 cell-wall hydrolase]	+							+			+	+	+		+	6
Rv1594	15608732	nadA	349	quinolinate synthetase(nadA)	+														+	2
Rv1636	15608774	TB15.3	146	iron-regulated conserved hypothetical protein TB15.3 [USP]	+								+							2
Rv1733c	15608871		210	probable conserved trans-membrane protein	+	+	+		+		+					+		+	+	8
Rv1734c	15608872		80	hypothetical protein [dihydrolysine acetyl-transferase]	+		+		+		+									4
Rv1735c	15608873		165	hypothetical membrane protein	+		+	+											+	4
Rv1736c	15608874	narX	652	probable nitrate reductase narX	+	+	+	+	+	+							+		+	8
Rv1737c	15608875	narK2	395	possible nitrate/nitrite transporter narK2	+	+	+		+		+								+	6
Rv1738	15608876		94	hypothetical protein	+	+	+		+	+	+					+	+	+		9
Rv1793	57116914	esxN	94	putative ESAT-6-like protein ESXN (ESAT-6-like protein 5)	+	+						+	+			+		+		6
Rv1812c	15608949	[ndH]	400	possible dehydrogenase [Ndh, NADH dehydrogenase, FAD-containing subunit ]	+		+		+										+	4
Rv1813c	15608950		143	hypothetical protein	+	+	+		+								+	+	+	7
Rv1876	15609013	bfrA	159	probable bacterioferritin bfrA	+	+				+									+	4
Rv1884c	15609021	rpfC	176	probable resuscitation-promoting factor rpfC [transglycosylase]	+					+			+		+	+		+	+	7
Rv1886c	15609023	fbpB (Ag85B)	325	secreted antigen 85-B FBPB (85-B) (mycolyl-transferase 85B)	+					+		+	+		+	+		+	+	8
Rv1908c	15609045	katG	740	catalase-peroxidase-peroxinitritase-T katG		+					+		+			+	+	+	+	7
Rv1926c	15609063	mpt63	159	immunogenic protein MPT63 (16 kDA immunoprotective extracellular antigen)	+							+	+			+		+	+	6
Rv1980c	15609117	mpb64	228	immunogenic protein MPT64	+							+	+		+	+		+	+	7
Rv1986	15609123		199	probable conserved integral membrane protein [lysine efflux permease]	+	+	+								+				+	5
Rv1996	15609133		317	hypothetical protein [USP]	+		+	+	+		+						+	+	+	8
Rv1997	15609134	ctpF	905	probable metal cation transporter P-type ATPase ctpF	+		+		+	+					+				+	6
Rv1998c	15609135		258	hypothetical protein	+		+										+		+	4
Rv2004c	15609141		498	hypothetical protein [predicted kinase]	+	+	+		+										+	5
Rv2005c	15609142		295	hypothetical protein [USP-like]	+	+	+		+	+	+					+			+	8
Rv2006	57116935	otsB1	1327	probable trehalose-6-phosphate phosphatase OSTB1	+		+		+		+				+		+		+	7
Rv2007c	15609144	fdxA	114	probable ferredoxin fdxA	+	+	+		+									+		5
Rv2008c	15609145		441	hypothetical protein [predicted ATPase]	+		+												+	3
Rv2011c	15609148		143	hypothetical protein [putative transcription regulator]	+	+	+		+	+									+	6
Rv2028c	15609165		279	hypothetical protein [USP]	+	+	+	+	+										+	6
Rv2029c	15609166	pfkB	339	possible phosphofructokinase (pfkB)	+	+	+		+							+		+	+	7
Rv2030c	15609167		681	hypothetical protein [putative esterase/transferase]	+	+	+		+									+	+	6
Rv2031c	15609168	acr (a-crystallin)	144	heat-shock protein HspX (alpha-crystallin homolog) 14kDa antigen Hsp16.3	+		+		+	+			+			+		+	+	8
Rv2032	15609169	acg	331	conserved hypothetical protein Acg	+	+	+		+		+					+		+	+	8
Rv2110c	15609247	prcB	291	proteosome (beta subunit) PrcB [HslV protease]	+								+						+	3
Rv2123	57116948	PPE37	473	PPE family protein (PPE37)	+	+	+							+			+		+	6
Rv2140c	15609277	TB18.6 [pepB]	176	hypothetical protein (TB18.6) [PEBP, bacterial/archael PhosphatidylEthanolamine-Binding Protein]						+			+						+	3
Rv2182c	15609319	[pslC]	247	1-acylglycerol-3-phosphate O-acyltransferase	+									+				+	+	4
Rv2224c	15609361	[caeA]	520	probable exported protease [cae, carboxylase A] [TAP-like protein]						+					+				+	3
Rv2244	15609381	acpM	115	acyl-carrier protein (acpM)	+	+						+	+		+					5
Rv2245	15609382	kasA	416	3-oxoacyl-(acyl carrier protein) shynthase (kasA)	+	+				+			+		+				+	6
Rv2246	15609383	kasB	438	3-oxoacyl-(acyl carrier protein) shynthase(kasB)	+	+			+						+				+	5
Rv2251	15609388	[glcD]	475	possible flavoprotein [GlcD, FAD/FMN-containing dehydrogenases ]	+	+						+		+					+	5
Rv2377c	15609514	mbtH	71	putative conserved protein MBTH		+	+							+						3
Rv2378c	15609515	mbtG	431	Lysine-N-oxygenase MBTG [IucD]	+	+	+							+					+	5
Rv2380c	15609517	mbtE	1682	Peptide synthase MBTE [EntF]		+	+							+			+		+	5
Rv2381c	15609518	mbtD	1004	polyketide synthase MBTD [acyl-transferase, KR domain]		+	+							+					+	4
Rv2382c	15609519	mbtC	444	polyketide synthase MBTC		+	+							+					+	4
Rv2383c	15609520	mbtB	1414	phenyloxazoline synthase (MBTB) [EntF, GrsT]	+	+	+							+			+		+	6
Rv2386c	57116981	mbtI	450	anthranilate synthase component I (MBTA) [Salicylate synthase]	+	+	+							+			+		+	6
Rv2389c	15609526	rpfD	154	probable resuscitation-promoting factor rpfD [transglycosylase]	+		+			+		+	+		+	+		+		8
Rv2428	15609565	ahpC	195	alkyl hydroxyperoxide reductase C protein ahpC	+		+		+					+				+	+	6
Rv2429	15609566	ahpD	177	alkyl hydroxyperoxide reductase D protein ahpD	+		+		+			+		+					+	6
Rv2430c	57116988	PPE41	194	PPE family protein (PPE41)	+		+						+						+	4
Rv2450c	15609587	rpfE	172	probable resuscitation-promoting factor rpfE [transglycosylase]	+		+			+		+	+		+	+		+	+	9
Rv2457c	15609594	clpX	426	ATP-dependent protease ATP-binding subunit (ClpX)	+									+					+	3
Rv2466c	15609603		207	hypothetical protein [putative DsbA_FrnE] [thiol oxidoreductase, polyketide biosynthesis]	+	+	+								+				+	5
Rv2510c	15609647		533	hypothetical protein [ATP binding domain]	+					+							+		+	4
Rv2515c	15609652		415	hypothetical protein [putative zinc peptidase]	+	+	+					+							+	5
Rv2516c	57116997		250	hypothetical protein		+	+												+	3
Rv2557	15609694		224	hypothetical protein	+		+			+						+			+	5
Rv2590	15609727	fadD9	1168	probable fatty-acid coA ligase fadD9	+		+							+			+		+	5
Rv2620c	15609757		141	probable conserved trans-membrane protein	+	+	+					+		+			+		+	7
Rv2621c	15609758		224	possible transcriptional regulatory protein		+	+							+					+	4
Rv2622	15609759		273	possible methyltransferase (methylase)	+	+	+												+	4
Rv2623	15609760	TB31.7	297	hypothetical protein TB31.7 [universal stress protein]	+	+	+	+	+	+	+		+						+	9
Rv2625c	15609762		393	probable conserved trans-membrane alanine-rich and leucine-rich protein [zinc-protease M-50 CBS domain]	+		+		+			+							+	5
Rv2626c	15609763		143	hypothetical protein [CBS pair - binding/regul, euk]	+	+	+		+	+						+		+	+	8
Rv2627c	15609764		413	hypothetical protein	+	+	+		+							+		+	+	7
Rv2628	15609765		120	hypothetical protein	+	+	+		+			+				+		+	+	8
Rv2629	15609766		374	hypothetical protein [peptide chain release factor erF1]	+		+	+	+					+					+	6
Rv2657c	15609794		86	probable phiRv2 prophage protein [MerR regulatory protein]	+	+				+									+	4
Rv2659c	15609796		375	probable phiRv2 prophage integrase	+		+	+				+							+	5
Rv2660	15609797		75	hypothetical protein	+		+					+								3
Rv2710	15609847	sigB	323	RNA polymerase sigma factor (SigB)	+		+							+					+	4
Rv2744c	57117019	35kd-Ag [pspA]	270	conserved 35 kDa Alanine-rich protein [ phage-shock protein IM30]	+		+				+			+			+	+	+	7
Rv2780	15609917	ald	371	secreted L-alanine dehydrogenase ald (40kDa antigen, TB43)	+		+		+				+			+		+	+	7
Rv2833c	15609970	ugpB	436	probable Sn-glycerol-3-phosphate-binding lipoprotein UGPB	+		+								+				+	4
Rv2856	15609993	nicT	372	possible nickel-transport integral membrane protein nicT	+		+								+		+		+	5
Rv2869c	15610006		404	probable conserved trans-membrane protein [putative pdz membrane associated zinc-metalloprotease]	+		+								+		+		+	5
Rv2875	15610012	mpt70	193	major secreted immunogenic protein MPT70	+		+					+						+	+	5
Rv2930	57117038	fadD26	626	Fatty-acid-coA ligas FadD26	+		+			+				+	+				+	6
Rv2986c	15610123	hupB	214	probable DNA-binding protein HU homolog HupB(histone-like protein, 21kDa laminin-2 binding protein)	+								+		+		+			4
Rv2999	15610136	lppY	321	probable conserved lipoprotein LPPY	+							+			+	+	+		+	6
Rv3126c	15610263		104	hypothetical protein	+		+		+								+	+	+	6
Rv3127	15610264		344	hypothetical protein [possible nitroreductase]	+	+	+		+		+	+						+	+	8
Rv3129	57117063		110	hypothetical protein	+		+		+									+	+	5
Rv3130c	15610266	[tgs1]	463	hypothetical protein [diacylglycerol acyltransferase]	+		+	+	+		+							+	+	7
Rv3131	15610267	[nfnB]	332	hypothetical protein [possible nitroreductase NfnB]	+	+	+		+		+							+	+	7
Rv3132c	15610268	devs	578	Two-component sensor histidine kinase DevS	+		+		+								+	+	+	6
Rv3133c	15610269	devR	217	two-component transcription regulatory protein DevR	+		+		+								+	+	+	6
Rv3134c	15610270		268	hypothetical protein [USP]	+		+		+									+	+	5
Rv3139	15610275	fadE24	468	probable acyl-coA dehydrogenase FadE24	+		+										+		+	4
Rv3140	15610276	fadE23	401	probable acyl-coA dehydrogenase FadE23		+	+							+					+	4
Rv3173c	15610309		200	probable transcriptional regulatory protein (TetR/acRR family)	+		+					+					+		+	5
Rv3229c	57117078	[desA3]	427	possible linoleoyl-coA desaturase (delta-(6)-desaturase)	+					+				+					+	4
Rv3250c	15610386	rubB	495	probable rubredoxin rubB	+	+	+													3
Rv3251c	15610387	rubA	55	probable rubredoxin rubA	+	+	+													3
Rv3283	15610419	sseA	297	probable thiosulfate sulfurtransferase SSEA (rhodanase)	+					+			+						+	4
Rv3290c	15610426	lat	449	L-lysine epsilon aminotransferase	+		+		+						+				+	5
Rv3347c	57117095	PPE55	3157	PPE family protein (PE55) [ 8 copies pentapeptide repeats]			+	+		+			+				+		+	6
Rv3372	15610508	ostB2	391	possible trehalos-6-phosphate phosphatase (OSTB2)	+		+						+		+				+	5
Rv3515c	57117119	fadD19	548	AMP-dependent Fatty-acid-coA ligas FadD19	+	+	+		+								+		+	6
Rv3516	15610652	echA19	263	enoyl-coA hydratase/isomerase (echA19)	+		+												+	3
Rv3546	15610682	fadA5	391	acetyl-coA acetyltransferase(FadA5)	+	+	+			+									+	5
Rv3570c	15610706	[ncnH]	394	possible oxidoreductase [NcnH, Naphthocyclinone hydroxylase]	+	+	+							+					+	5
Rv3593	15610729	lpqF [penP]	452	probable conserved lipoprotein LPQF [PenP, Beta-lactamase class A]	+							+			+		+		+	5
Rv3597c	15610733	lsr2	112	probable iron-regulated LSR2 protein precursor	+															1
Rv3616c	15610752		392	conserved hypothetical alanine-rich and glycine-rich protein [ESAT secretion system component]	+								+	+		+	+		+	6
Rv3619c	15610755	esxV	94	putative ESAT-6-like protein ESXV (ESAT-6-like protein 1)	+	+				+				+		+		+		6
Rv3660c	15610796		350	hypothetical protein	+	+	+												+	4
Rv3763	15610899	lpqH	159	19 kDa lipoprotein antigen precursor LPQH	+								+		+	+	+		+	6
Rv3804c	15610940	fbpA (Ag85A)	338	secreted antigen 85-A FBPA (85-A) (mycolyl-transferase 85A)	+					+		+	+		+	+		+	+	7
Rv3812	57117161	PE_PGRS62	504	PE-PGRS family protein (PE_PGRS62)	+		+									+	+		+	5
Rv3833	15610969		263	transcription regulatory protein (probable araC family)	+	+	+			+									+	5
Rv3839	15610975		258	hypothetical protein	+	+	+							+					+	5
Rv3840	15610976		137	probable transcriptional regulatory protein [cell-envelope related transcription attenuator]	+	+	+							+					+	5
Rv3841	15610977	bfrB	181	possible bacterioferritin bfrB	+		+		+										+	4
Rv3871	15611007	[Ftsk]	591	hypothetical protein [FtsK_SPOIIIE]	+			+					+			+		+	+	6
Rv3873	57117164	PPE68	368	PPE family protein [PPE68,RD1 T/B immunogen]	+							+	+		+	+	+	+	+	8
Rv3874	15611010	esxB	100	10 kDa culture filtrate antigen ESXB (LHP, CFP-10)	+							+	+			+		+	+	5
Rv3875	57117165	esxA	95	6kDA early secretory antigenic target ESXA (ESAT-6)	+					+		+	+			+		+	+	6
Rv3876	15611012	[Ftsk]	666	conserved hypothetical proline and alanine-rich protein [chromosome partitioning ATPase]	+								+				+	+	+	4
Rv3878	15611014		280	conserved hypothetical alanine-rich protein	+							+	+				+	+	+	6
Rv3879	15611015		729	hypotheticale alanine and proline-rich protein	+								+		+		+	+	+	5
